# Supplementary material for: Diagnosis of behavioral symptoms as a predictor of institutionalization among Medicaid patients with dementia
Source: BMC Geriatr. 2023 Dec 5;23:807. doi: 10.1186/s12877-023-04506-9 (PMC10696823; doi:10.1186/s12877-023-04506-9)
Supplement: Supplementary file 1 — Supplementary Material 1 [file 12877_2023_4506_MOESM1_ESM.xlsx]

## Sheet: Sheet1
Supplementary Material
Supplementary Table 1. ICD-10 Diagnostic Codes for Dementia [24]
Codes	Description
F01.5X	Vascular dementia
F02.8X	Dementia in other diseases classified elsewhere
F03.9X	Unspecified dementia
G30.X	Alzheimer's disease
G31.0	Frontotemporal dementia
G31.83	Dementia with Lewy bodies
