# Supplementary material for: Diagnosis of behavioral symptoms as a predictor of institutionalization among Medicaid patients with dementia
Source: BMC Geriatr. 2023 Dec 5;23:807. doi: 10.1186/s12877-023-04506-9 (PMC10696823; doi:10.1186/s12877-023-04506-9)
Supplement: Supplementary file 2 — Supplementary Material 2 [file 12877_2023_4506_MOESM2_ESM.xlsx]

## Sheet: Sheet1
Supplementary Table 2: ICD-10 Diagnostic Codes for Behavioral Disturbances [24]
Behavioral disturbance
	Codes	Description
Agitation	R45.1	Restlessness and agitation
Aggression	R45.6	Violent behavior
	F91.8	Other conduct disorders
Psychotic symptoms	R44.1	Visual hallucinations
	R44.2	Other hallucinations
	R44.3	Hallucinations, unspecified
	F06.0	Psychotic disorder with hallucinations due to known physiological condition
	F06.2	Psychotic disorder with delusions due to known physiological condition
	F23	Brief psychotic disorder
	F24	Shared psychotic disorder
	F28	Other psychotic disorders not due to a substance or known physiological condition
	F29	Unspecified psychosis not due to a substance or known physiological condition
	F32.3	Major depressive disorder, single episode, severe with psychotic features
	F33.3	Major depressive disorder, recurrent, severe with psychotic symptoms
Delirium	F05	Delirium due to known physiological condition
Wandering	Z91.83	Wandering in diseases classified elsewhere
